# Supplementary material for: Supraspinal commands have a modular organization that is behavioral context specific
Source: Curr Biol. Author manuscript; Available in PMC 2025 Dec 20. (PMC7618495; doi:10.1016/j.cub.2025.07.066)
Supplement: Supplementary Material [file EMS211313-supplement-Supplementary_Material.zip]

Archive with 2 entries (2 files):
- 1-s2.0-S0960982225010036-mmc2.pdf
- 1-s2.0-S0960982225010036-mmc1.pdf
